# Supplementary material for: Rituximab and obinutuzumab differentially hijack the B cell receptor and NOTCH1 signaling pathways
Source: iScience. 2021 Jan 22;24(2):102089. doi: 10.1016/j.isci.2021.102089 (PMC7878992; doi:10.1016/j.isci.2021.102089)
Supplement: Table S1. Pathways significantly affected by changes in protein kinase activities, related to Figure 2 [file mmc2.xlsx]

## Sheet: Table S1A; Rituximab_h1
	Pathways significantly affected by changes in protein kinase activities at the 1 h timepoint after rituximab treatment.
	Pathway enrichment analysis was conducted through the Database for Annotation, Visualization and Integrated Discovery (DAVID) v6.8. All kinases with significantly altered activity at the 1h timepoint after rituximab treatment as inferred by KSEA (Kinase Substrate Enrichment Analysis) were included into the analysis.
		Term	Count	%	P-Value	Benjamini
	1	Glioma	8	25.8	4.9e-09	7e-07
	2	Cell cycle	9	29	2e-08	1.5e-06
	3	Progesterone-mediated oocyte maturation	8	25.8	3.9e-08	1.9e-06
	4	ErbB signaling pathway	8	25.8	3.9e-08	1.9e-06
	5	GnRH signaling pathway	8	25.8	5.3e-08	1.9e-06
	6	Pathways in cancer	12	38.7	1.6e-07	4.7e-06
	7	p53 signaling pathway	7	22.6	2.2e-07	5.2e-06
	8	Fc epsilon RI signaling pathway	7	22.6	2.4e-07	4.9e-06
	9	Influenza A	9	29	2.9e-07	5.2e-06
	10	Prolactin signaling pathway	7	22.6	3.1e-07	4.9e-06
	11	Neurotrophin signaling pathway	8	25.8	3.6e-07	5.2e-06
	12	PI3K-Akt signaling pathway	11	35.5	5.2e-07	6.8e-06
	13	Dopaminergic synapse	8	25.8	5.6e-07	6.7e-06
	14	FoxO signaling pathway	8	25.8	7.7e-07	8.5e-06
	15	Insulin signaling pathway	8	25.8	9.4e-07	9.6e-06
	16	Hepatitis B	8	25.8	1.3e-06	1.3e-05
	17	Non-small cell lung cancer	6	19.4	2.5e-06	2.3e-05
	18	VEGF signaling pathway	6	19.4	3.9e-06	3.3e-05
	19	Cholinergic synapse	7	22.6	4.3e-06	3.5e-05
	20	MAPK signaling pathway	9	29	4.9e-06	3.7e-05
	21	Thyroid hormone signaling pathway	7	22.6	5.3e-06	3.8e-05
	22	Pancreatic cancer	6	19.4	5.4e-06	3.7e-05
	23	Proteoglycans in cancer	8	25.8	1.1e-05	7.3e-05
	24	Measles	7	22.6	1.2e-05	7.8e-05
	25	Viral carcinogenesis	8	25.8	1.3e-05	7.9e-05
	26	Wnt signaling pathway	7	22.6	1.5e-05	8.8e-05
	27	Prostate cancer	6	19.4	2.4e-05	0.00013
	28	HIF-1 signaling pathway	6	19.4	3.6e-05	0.00019
	29	Inflammatory mediator regulation of TRP channels	6	19.4	4e-05	0.00021
	30	T cell receptor signaling pathway	6	19.4	4.4e-05	0.00022
	31	Melanogenesis	6	19.4	4.4e-05	0.00022
	32	Choline metabolism in cancer	6	19.4	4.6e-05	0.00022
	33	Toll-like receptor signaling pathway	6	19.4	5.9e-05	0.00027
	34	TNF signaling pathway	6	19.4	6.1e-05	0.00028
	35	Toxoplasmosis	6	19.4	7e-05	0.00031
	36	Oocyte meiosis	6	19.4	7.3e-05	0.00031
	37	mTOR signaling pathway	5	16.1	8e-05	0.00033
	38	Chemokine signaling pathway	7	22.6	8.3e-05	0.00033
	39	Colorectal cancer	5	16.1	0.0001	0.00041
	40	Sphingolipid signaling pathway	6	19.4	0.00011	0.0004
	41	Central carbon metabolism in cancer	5	16.1	0.00012	0.00044
	42	Long-term potentiation	5	16.1	0.00013	0.00048
	43	Rap1 signaling pathway	7	22.6	0.00016	0.00057
	44	Adipocytokine signaling pathway	5	16.1	0.00017	0.00057
	45	Melanoma	5	16.1	0.00018	0.00059
	46	Chronic myeloid leukemia	5	16.1	0.00019	0.00061
	47	Adrenergic signaling in cardiomyocytes	6	19.4	0.0002	0.00066
	48	Signaling pathways regulating pluripotency of stem cells	6	19.4	0.00022	0.00069
	49	Oxytocin signaling pathway	6	19.4	0.0003	0.00093
	50	Gap junction	5	16.1	0.0004	0.0012
	51	HTLV-I infection	7	22.6	0.00045	0.0013
	52	Tuberculosis	6	19.4	0.00065	0.0019
	53	Retrograde endocannabinoid signaling	5	16.1	0.00068	0.0019
	54	Insulin resistance	5	16.1	0.00088	0.0024
	55	cAMP signaling pathway	6	19.4	0.0011	0.0029
	56	Endometrial cancer	4	12.9	0.0012	0.0031
	57	Focal adhesion	6	19.4	0.0013	0.0034
	58	Epstein-Barr virus infection	5	16.1	0.0014	0.0036
	59	Acute myeloid leukemia	4	12.9	0.0014	0.0037
	60	Osteoclast differentiation	5	16.1	0.0018	0.0045
	61	Hepatitis C	5	16.1	0.0019	0.0046
	62	Ras signaling pathway	6	19.4	0.0019	0.0046
	63	B cell receptor signaling pathway	4	12.9	0.0026	0.0062
	64	Non-alcoholic fatty liver disease (NAFLD)	5	16.1	0.003	0.007
	65	Aldosterone synthesis and secretion	4	12.9	0.0042	0.0095
	66	Fc gamma R-mediated phagocytosis	4	12.9	0.0046	0.01
	67	Small cell lung cancer	4	12.9	0.0048	0.011
	68	Hedgehog signaling pathway	3	9.7	0.0053	0.011
	69	Herpes simplex infection	5	16.1	0.006	0.013
	70	Thyroid cancer	3	9.7	0.0061	0.013
	71	Circadian entrainment	4	12.9	0.0065	0.014
	72	Glucagon signaling pathway	4	12.9	0.0073	0.015
	73	Estrogen signaling pathway	4	12.9	0.0073	0.015
	74	Prion diseases	3	9.7	0.0083	0.017
	75	Chagas disease (American trypanosomiasis)	4	12.9	0.0084	0.017
	76	Serotonergic synapse	4	12.9	0.01	0.02
	77	Vascular smooth muscle contraction	4	12.9	0.012	0.022
	78	Bladder cancer	3	9.7	0.012	0.023
	79	Platelet activation	4	12.9	0.015	0.029
	80	Type II diabetes mellitus	3	9.7	0.016	0.03
	81	NOD-like receptor signaling pathway	3	9.7	0.021	0.039
	82	Long-term depression	3	9.7	0.024	0.044
	83	MicroRNAs in cancer	5	16.1	0.027	0.049
	84	Shigellosis	3	9.7	0.028	0.048
	85	Renal cell carcinoma	3	9.7	0.029	0.051
	86	Amphetamine addiction	3	9.7	0.029	0.051
	87	Leishmaniasis	3	9.7	0.033	0.057
	88	Gastric acid secretion	3	9.7	0.035	0.059
	89	Pertussis	3	9.7	0.037	0.062
	90	Salmonella infection	3	9.7	0.044	0.073
	91	Insulin secretion	3	9.7	0.046	0.076
	92	Glutamatergic synapse	3	9.7	0.078	0.12
	93	Natural killer cell mediated cytotoxicity	3	9.7	0.087	0.14
	94	AMPK signaling pathway	3	9.7	0.089	0.14
	95	Axon guidance	3	9.7	0.094	0.14

## Sheet: Table S1B; Obinutuzumab_h1
	Pathways significantly affected by changes in protein kinase activities at the 1 h timepoint after obinutuzumab treatment.
	Pathway enrichment analysis was conducted through the Database for Annotation, Visualization and Integrated Discovery (DAVID) v6.8. All kinases with significantly altered activity at the 1h timepoint after obinutuzumab treatment as inferred by KSEA (Kinase Substrate Enrichment Analysis) were included into the analysis.
		Term	Count	%	P-Value	Benjamini
	1	Progesterone-mediated oocyte maturation	12	36.4	3.1e-14	4.4e-12
	2	ErbB signaling pathway	11	33.3	1.5e-12	1.1e-10
	3	Neurotrophin signaling pathway	11	33.3	4e-11	1.9e-09
	4	GnRH signaling pathway	10	30.3	9.5e-11	3.3e-09
	5	Insulin signaling pathway	11	33.3	1.6e-10	4.6e-09
	6	Prolactin signaling pathway	9	27.3	4.2e-10	9.9e-09
	7	Oocyte meiosis	10	30.3	5.8e-10	1.2e-08
	8	FoxO signaling pathway	10	30.3	3.1e-09	5.5e-08
	9	mTOR signaling pathway	8	24.2	3.7e-09	5.7e-08
	10	Proteoglycans in cancer	11	33.3	6.2e-09	8.8e-08
	11	T cell receptor signaling pathway	9	27.3	6.8e-09	8.7e-08
	12	Insulin resistance	9	27.3	1.2e-08	1.5e-07
	13	Chemokine signaling pathway	10	30.3	5.6e-08	6.1e-07
	14	MAPK signaling pathway	11	33.3	6e-08	6e-07
	15	Glioma	7	21.2	2.8e-07	2.6e-06
	16	Long-term potentiation	7	21.2	3.1e-07	2.7e-06
	17	Fc epsilon RI signaling pathway	7	21.2	3.7e-07	3e-06
	18	Thyroid hormone signaling pathway	8	24.2	4.5e-07	3.5e-06
	19	Influenza A	9	27.3	5.2e-07	3.9e-06
	20	Platelet activation	8	24.2	1e-06	7.3e-06
	21	PI3K-Akt signaling pathway	11	33.3	1.1e-06	7.3e-06
	22	Fc gamma R-mediated phagocytosis	7	21.2	1.3e-06	8.3e-06
	23	Prostate cancer	7	21.2	1.7e-06	1e-05
	24	Gap junction	7	21.2	1.7e-06	1e-05
	25	Hepatitis B	8	24.2	2.2e-06	1.3e-05
	26	HIF-1 signaling pathway	7	21.2	2.9e-06	1.6e-05
	27	Inflammatory mediator regulation of TRP channels	7	21.2	3.2e-06	1.8e-05
	28	Estrogen signaling pathway	7	21.2	3.4e-06	1.8e-05
	29	Pathways in cancer	11	33.3	3.5e-06	1.8e-05
	30	Acute myeloid leukemia	6	18.2	3.6e-06	1.8e-05
	31	Choline metabolism in cancer	7	21.2	3.9e-06	1.8e-05
	32	Toll-like receptor signaling pathway	7	21.2	5.1e-06	2.3e-05
	33	TNF signaling pathway	7	21.2	5.4e-06	2.4e-05
	34	VEGF signaling pathway	6	18.2	5.6e-06	2.4e-05
	35	Colorectal cancer	6	18.2	6.1e-06	2.5e-05
	36	Toxoplasmosis	7	21.2	6.3e-06	2.6e-05
	37	Cholinergic synapse	7	21.2	6.7e-06	2.6e-05
	38	Central carbon metabolism in cancer	6	18.2	7.1e-06	2.7e-05
	39	Pancreatic cancer	6	18.2	7.7e-06	2.8e-05
	40	Tuberculosis	8	24.2	8.2e-06	3e-05
	41	Cell cycle	7	21.2	1.3e-05	4.5e-05
	42	cAMP signaling pathway	8	24.2	1.7e-05	5.9e-05
	43	Osteoclast differentiation	7	21.2	1.7e-05	5.8e-05
	44	Viral carcinogenesis	8	24.2	2.1e-05	7e-05
	45	Focal adhesion	8	24.2	2.2e-05	7.1e-05
	46	Rap1 signaling pathway	8	24.2	2.5e-05	7.8e-05
	47	Signaling pathways regulating pluripotency of stem cells	7	21.2	2.5e-05	7.8e-05
	48	Bladder cancer	5	15.2	2.7e-05	8e-05
	49	Oxytocin signaling pathway	7	21.2	3.7e-05	0.00011
	50	Type II diabetes mellitus	5	15.2	5e-05	0.00014
	51	Melanogenesis	6	18.2	6.3e-05	0.00018
	52	Endometrial cancer	5	15.2	6.9e-05	0.00019
	53	Non-small cell lung cancer	5	15.2	9.2e-05	0.00025
	54	Vascular smooth muscle contraction	6	18.2	0.00013	0.00035
	55	Sphingolipid signaling pathway	6	18.2	0.00015	0.00039
	56	Shigellosis	5	15.2	0.00016	0.0004
	57	Renal cell carcinoma	5	15.2	0.00018	0.00044
	58	p53 signaling pathway	5	15.2	0.00019	0.00046
	59	Dopaminergic synapse	6	18.2	0.0002	0.00049
	60	B cell receptor signaling pathway	5	15.2	0.00021	0.0005
	61	Adipocytokine signaling pathway	5	15.2	0.00022	0.00052
	62	Melanoma	5	15.2	0.00023	0.00054
	63	Measles	6	18.2	0.00024	0.00055
	64	Hepatitis C	6	18.2	0.00024	0.00055
	65	Chronic myeloid leukemia	5	15.2	0.00025	0.00055
	66	Thyroid cancer	4	12.1	0.00025	0.00056
	67	Adrenergic signaling in cardiomyocytes	6	18.2	0.00029	0.00062
	68	Wnt signaling pathway	6	18.2	0.00029	0.00062
	69	Ras signaling pathway	7	21.2	0.00036	0.00077
	70	Prion diseases	4	12.1	0.00041	0.00086
	71	HTLV-I infection	7	21.2	0.00067	0.0014
	72	Circadian entrainment	5	15.2	0.00071	0.0015
	73	Retrograde endocannabinoid signaling	5	15.2	0.00089	0.0018
	74	Chagas disease (American trypanosomiasis)	5	15.2	0.001	0.002
	75	NOD-like receptor signaling pathway	4	12.1	0.0018	0.0035
	76	Natural killer cell mediated cytotoxicity	5	15.2	0.0018	0.0035
	77	Epstein-Barr virus infection	5	15.2	0.0018	0.0035
	78	Long-term depression	4	12.1	0.0022	0.0041
	79	Epithelial cell signaling in Helicobacter pylori infection	4	12.1	0.003	0.0056
	80	Leishmaniasis	4	12.1	0.0035	0.0065
	81	Adherens junction	4	12.1	0.0035	0.0065
	82	Pertussis	4	12.1	0.0041	0.0075
	83	cGMP-PKG signaling pathway	5	15.2	0.0046	0.0083
	84	Salmonella infection	4	12.1	0.0054	0.0097
	85	Hedgehog signaling pathway	3	9.1	0.006	0.011
	86	Dorso-ventral axis formation	3	9.1	0.006	0.011
	87	Herpes simplex infection	5	15.2	0.0077	0.013
	88	Glucagon signaling pathway	4	12.1	0.0089	0.015
	89	Serotonergic synapse	4	12.1	0.012	0.02
	90	Regulation of actin cytoskeleton	5	15.2	0.012	0.021
	91	AMPK signaling pathway	4	12.1	0.016	0.026
	92	Axon guidance	4	12.1	0.017	0.028
	93	Regulation of lipolysis in adipocytes	3	9.1	0.024	0.039
	94	Non-alcoholic fatty liver disease (NAFLD)	4	12.1	0.027	0.043
	95	TGF-beta signaling pathway	3	9.1	0.051	0.08
	96	Small cell lung cancer	3	9.1	0.053	0.081
	97	Tight junction	3	9.1	0.055	0.084
	98	NF-kappa B signaling pathway	3	9.1	0.055	0.084
	99	Glutamatergic synapse	3	9.1	0.088	0.13

## Sheet: Table S1C; Rituximab_h24
	Pathways significantly affected by changes in protein kinase activities at the 24 h timepoint after rituximab treatment.
	Pathway enrichment analysis was conducted through the Database for Annotation, Visualization and Integrated Discovery (DAVID) v6.8. All kinases with significantly altered activity at the 24h timepoint after rituximab treatment as inferred by KSEA (Kinase Substrate Enrichment Analysis) were included into the analysis.
		Term	Count	%	P-Value	Benjamini
	1	FoxO signaling pathway	9	29	2.7e-08	3.9e-06
	2	Progesterone-mediated oocyte maturation	8	25.8	2.9e-08	2.1e-06
	3	GnRH signaling pathway	8	25.8	4e-08	1.9e-06
	4	Fc epsilon RI signaling pathway	7	22.6	1.9e-07	6.7e-06
	5	Prolactin signaling pathway	7	22.6	2.4e-07	7e-06
	6	Neurotrophin signaling pathway	8	25.8	2.7e-07	6.6e-06
	7	Platelet activation	8	25.8	4.7e-07	9.8e-06
	8	Insulin signaling pathway	8	25.8	7.1e-07	1.3e-05
	9	Rap1 signaling pathway	9	29	8.9e-07	1.4e-05
	10	VEGF signaling pathway	6	19.4	3.2e-06	4.6e-05
	11	Osteoclast differentiation	7	22.6	9.1e-06	0.00012
	12	ErbB signaling pathway	6	19.4	1.9e-05	0.00022
	13	Inflammatory mediator regulation of TRP channels	6	19.4	3.3e-05	0.00037
	14	Estrogen signaling pathway	6	19.4	3.5e-05	0.00036
	15	T cell receptor signaling pathway	6	19.4	3.7e-05	0.00035
	16	MAPK signaling pathway	8	25.8	4e-05	0.00036
	17	Influenza A	7	22.6	4.6e-05	0.00039
	18	Toll-like receptor signaling pathway	6	19.4	4.9e-05	0.00039
	19	TNF signaling pathway	6	19.4	5.1e-05	0.00039
	20	Toxoplasmosis	6	19.4	5.8e-05	0.00042
	21	Cholinergic synapse	6	19.4	6.1e-05	0.00042
	22	Chemokine signaling pathway	7	22.6	6.6e-05	0.00043
	23	Sphingolipid signaling pathway	6	19.4	8.8e-05	0.00055
	24	Shigellosis	5	16.1	0.0001	0.00061
	25	Cell cycle	6	19.4	0.0001	0.00059
	26	Viral carcinogenesis	7	22.6	0.00011	0.00063
	27	Focal adhesion	7	22.6	0.00012	0.00063
	28	Adherens junction	5	16.1	0.00015	0.00079
	29	Ras signaling pathway	7	22.6	0.0002	0.00097
	30	Hepatitis B	6	19.4	0.00022	0.001
	31	Oxytocin signaling pathway	6	19.4	0.00025	0.0012
	32	Prion diseases	4	12.9	0.0003	0.0013
	33	Gap junction	5	16.1	0.00035	0.0015
	34	Tuberculosis	6	19.4	0.00054	0.0023
	35	Pathways in cancer	8	25.8	0.00062	0.0025
	36	Insulin resistance	5	16.1	0.00076	0.0031
	37	Type II diabetes mellitus	4	12.9	0.00083	0.0032
	38	Oocyte meiosis	5	16.1	0.00085	0.0032
	39	Proteoglycans in cancer	6	19.4	0.00095	0.0035
	40	Thyroid hormone signaling pathway	5	16.1	0.00097	0.0035
	41	Vascular smooth muscle contraction	5	16.1	0.001	0.0036
	42	Epstein-Barr virus infection	5	16.1	0.0012	0.0041
	43	Measles	5	16.1	0.0017	0.0055
	44	Colorectal cancer	4	12.9	0.0017	0.0057
	45	PI3K-Akt signaling pathway	7	22.6	0.0018	0.0059
	46	Central carbon metabolism in cancer	4	12.9	0.0019	0.006
	47	Pancreatic cancer	4	12.9	0.002	0.0061
	48	Signaling pathways regulating pluripotency of stem cells	5	16.1	0.002	0.006
	49	p53 signaling pathway	4	12.9	0.0022	0.0064
	50	Adipocytokine signaling pathway	4	12.9	0.0025	0.0071
	51	Chronic myeloid leukemia	4	12.9	0.0027	0.0076
	52	cGMP-PKG signaling pathway	5	16.1	0.0031	0.0086
	53	Fc gamma R-mediated phagocytosis	4	12.9	0.0042	0.011
	54	Prostate cancer	4	12.9	0.0047	0.013
	55	Herpes simplex infection	5	16.1	0.0053	0.014
	56	Thyroid cancer	3	9.7	0.0056	0.014
	57	HIF-1 signaling pathway	4	12.9	0.006	0.015
	58	cAMP signaling pathway	5	16.1	0.007	0.017
	59	Choline metabolism in cancer	4	12.9	0.007	0.017
	60	Retrograde endocannabinoid signaling	4	12.9	0.007	0.017
	61	Chagas disease (American trypanosomiasis)	4	12.9	0.0075	0.018
	62	Bladder cancer	3	9.7	0.011	0.026
	63	Natural killer cell mediated cytotoxicity	4	12.9	0.012	0.027
	64	Dopaminergic synapse	4	12.9	0.013	0.03
	65	Hepatitis C	4	12.9	0.015	0.033
	66	Adrenergic signaling in cardiomyocytes	4	12.9	0.016	0.036
	67	Wnt signaling pathway	4	12.9	0.016	0.036
	68	HTLV-I infection	5	16.1	0.016	0.035
	69	Endometrial cancer	3	9.7	0.017	0.037
	70	Regulation of lipolysis in adipocytes	3	9.7	0.02	0.042
	71	Non-small cell lung cancer	3	9.7	0.02	0.042
	72	Acute myeloid leukemia	3	9.7	0.02	0.042
	73	NOD-like receptor signaling pathway	3	9.7	0.02	0.042
	74	Non-alcoholic fatty liver disease (NAFLD)	4	12.9	0.021	0.043
	75	mTOR signaling pathway	3	9.7	0.021	0.044
	76	Glioma	3	9.7	0.027	0.053
	77	Renal cell carcinoma	3	9.7	0.027	0.054
	78	Long-term potentiation	3	9.7	0.027	0.054
	79	Epithelial cell signaling in Helicobacter pylori infection	3	9.7	0.028	0.055
	80	B cell receptor signaling pathway	3	9.7	0.03	0.057
	81	Leishmaniasis	3	9.7	0.031	0.059
	82	Melanoma	3	9.7	0.031	0.059
	83	Pertussis	3	9.7	0.035	0.064
	84	Salmonella infection	3	9.7	0.042	0.076
	85	NF-kappa B signaling pathway	3	9.7	0.045	0.082
	86	Regulation of actin cytoskeleton	4	12.9	0.048	0.086
	87	Glucagon signaling pathway	3	9.7	0.057	0.1
	88	Melanogenesis	3	9.7	0.058	0.1
	89	Serotonergic synapse	3	9.7	0.07	0.12
	90	AMPK signaling pathway	3	9.7	0.083	0.14
	91	Axon guidance	3	9.7	0.088	0.15

## Sheet: Table S1D; Obinutuzumab_h24
	Pathways significantly affected by changes in protein kinase activities at the 24 h timepoint after obinutuzumab treatment.
	Pathway enrichment analysis was conducted through the Database for Annotation, Visualization and Integrated Discovery (DAVID) v6.8. All kinases with significantly altered activity at the 24h timepoint after obinutuzumab treatment as inferred by KSEA (Kinase Substrate Enrichment Analysis) were included into the analysis.
		Term	Count	%	P-Value	Benjamini
	1	Progesterone-mediated oocyte maturation	9	33.3	2e-10	2.8e-08
	2	Neurotrophin signaling pathway	9	33.3	2.7e-09	1.9e-07
	3	ErbB signaling pathway	8	29.6	8.4e-09	3.9e-07
	4	Cell cycle	8	29.6	1e-07	3.5e-06
	5	Viral carcinogenesis	9	33.3	1.8e-07	5.1e-06
	6	T cell receptor signaling pathway	7	25.9	6.7e-07	1.6e-05
	7	MAPK signaling pathway	9	33.3	9.1e-07	1.8e-05
	8	Oocyte meiosis	7	25.9	1.2e-06	2.2e-05
	9	Shigellosis	6	22.2	1.8e-06	2.7e-05
	10	Prolactin signaling pathway	6	22.2	3e-06	4.1e-05
	11	FoxO signaling pathway	7	25.9	3.8e-06	4.8e-05
	12	Insulin signaling pathway	7	25.9	4.5e-06	5.2e-05
	13	GnRH signaling pathway	6	22.2	1e-05	0.00011
	14	Type II diabetes mellitus	5	18.5	1.7e-05	0.00017
	15	Insulin resistance	6	22.2	2.3e-05	0.00022
	16	Pathways in cancer	9	33.3	2.4e-05	0.00021
	17	Thyroid hormone signaling pathway	6	22.2	3.2e-05	0.00026
	18	mTOR signaling pathway	5	18.5	3.6e-05	0.00028
	19	Proteoglycans in cancer	7	25.9	3.7e-05	0.00028
	20	VEGF signaling pathway	5	18.5	4.4e-05	0.00031
	21	Focal adhesion	7	25.9	4.4e-05	0.00029
	22	Platelet activation	6	22.2	5.7e-05	0.00036
	23	Long-term potentiation	5	18.5	6e-05	0.00036
	24	p53 signaling pathway	5	18.5	6.3e-05	0.00037
	25	Ras signaling pathway	7	25.9	7.4e-05	0.00042
	26	Adherens junction	5	18.5	8e-05	0.00043
	27	Hepatitis B	6	22.2	9.6e-05	0.0005
	28	Gap junction	5	18.5	0.00018	0.00092
	29	Prostate cancer	5	18.5	0.00018	0.00092
	30	Chemokine signaling pathway	6	22.2	0.00031	0.0015
	31	Retrograde endocannabinoid signaling	5	18.5	0.00031	0.0015
	32	Bladder cancer	4	14.8	0.00032	0.0014
	33	PI3K-Akt signaling pathway	7	25.9	0.00074	0.0032
	34	Axon guidance	5	18.5	0.00075	0.0032
	35	NOD-like receptor signaling pathway	4	14.8	0.00081	0.0033
	36	Osteoclast differentiation	5	18.5	0.00084	0.0034
	37	Hepatitis C	5	18.5	0.00089	0.0035
	38	Wnt signaling pathway	5	18.5	0.001	0.0039
	39	Colorectal cancer	4	14.8	0.0011	0.004
	40	Pancreatic cancer	4	14.8	0.0012	0.0045
	41	Glioma	4	14.8	0.0012	0.0045
	42	HTLV-I infection	6	22.2	0.0013	0.0045
	43	Epithelial cell signaling in Helicobacter pylori infection	4	14.8	0.0014	0.0046
	44	Oxytocin signaling pathway	5	18.5	0.0014	0.0046
	45	Fc epsilon RI signaling pathway	4	14.8	0.0014	0.0046
	46	Chronic myeloid leukemia	4	14.8	0.0017	0.0053
	47	Pertussis	4	14.8	0.0019	0.0059
	48	Influenza A	5	18.5	0.0024	0.0073
	49	Salmonella infection	4	14.8	0.0025	0.0075
	50	Tuberculosis	5	18.5	0.0026	0.0074
	51	Hedgehog signaling pathway	3	11.1	0.0036	0.01
	52	HIF-1 signaling pathway	4	14.8	0.0038	0.011
	53	cAMP signaling pathway	5	18.5	0.0038	0.01
	54	Inflammatory mediator regulation of TRP channels	4	14.8	0.004	0.011
	55	Estrogen signaling pathway	4	14.8	0.0042	0.011
	56	Melanogenesis	4	14.8	0.0043	0.011
	57	Choline metabolism in cancer	4	14.8	0.0044	0.011
	58	Regulation of actin cytoskeleton	5	18.5	0.0047	0.012
	59	Rap1 signaling pathway	5	18.5	0.0047	0.012
	60	Chagas disease (American trypanosomiasis)	4	14.8	0.0048	0.012
	61	Toll-like receptor signaling pathway	4	14.8	0.005	0.012
	62	TNF signaling pathway	4	14.8	0.0052	0.012
	63	Toxoplasmosis	4	14.8	0.0056	0.013
	64	Prion diseases	3	11.1	0.0056	0.013
	65	Vascular smooth muscle contraction	4	14.8	0.0066	0.015
	66	Sphingolipid signaling pathway	4	14.8	0.0071	0.016
	67	Aldosterone-regulated sodium reabsorption	3	11.1	0.0074	0.016
	68	Natural killer cell mediated cytotoxicity	4	14.8	0.0074	0.016
	69	Dopaminergic synapse	4	14.8	0.0085	0.018
	70	Measles	4	14.8	0.0094	0.02
	71	Adrenergic signaling in cardiomyocytes	4	14.8	0.01	0.021
	72	Signaling pathways regulating pluripotency of stem cells	4	14.8	0.011	0.022
	73	Endometrial cancer	3	11.1	0.013	0.025
	74	Non-small cell lung cancer	3	11.1	0.015	0.029
	75	Acute myeloid leukemia	3	11.1	0.015	0.029
	76	cGMP-PKG signaling pathway	4	14.8	0.015	0.029
	77	Central carbon metabolism in cancer	3	11.1	0.019	0.036
	78	Renal cell carcinoma	3	11.1	0.02	0.038
	79	B cell receptor signaling pathway	3	11.1	0.022	0.04
	80	Herpes simplex infection	4	14.8	0.022	0.04
	81	Melanoma	3	11.1	0.023	0.042
	82	Leishmaniasis	3	11.1	0.023	0.042
	83	Fc gamma R-mediated phagocytosis	3	11.1	0.032	0.056
	84	NF-kappa B signaling pathway	3	11.1	0.034	0.059
	85	Circadian entrainment	3	11.1	0.04	0.068
	86	Cholinergic synapse	3	11.1	0.052	0.089
	87	Serotonergic synapse	3	11.1	0.052	0.089
	88	Glutamatergic synapse	3	11.1	0.055	0.092
	89	Epstein-Barr virus infection	3	11.1	0.062	0.1
	90	Dorso-ventral axis formation	2	7.4	0.087	0.14
	91	Non-alcoholic fatty liver disease (NAFLD)	3	11.1	0.09	0.14
	92	Thyroid cancer	2	7.4	0.093	0.15
